# Supplementary material for: Ex Vivo Feedback Control of Neurotransmission Using a Photocaged Adenosine A1 Receptor Agonist
Source: Int J Mol Sci. 2022 Aug 10;23(16):8887. doi: 10.3390/ijms23168887 (PMC9408941; doi:10.3390/ijms23168887)
Supplement: Supplementary file 1 [file ijms-23-08887-s001.zip]

Archive with 1 entries (1 files):
- ijms-1783848-supplementary.pdf
